# Supplementary material for: A Novel Scoring System Predicting Red Blood Cell Transfusion Requirements in Patients Undergoing Invasive Spine Surgery
Source: J Clin Med. 2024 Feb 7;13(4):948. doi: 10.3390/jcm13040948 (PMC10888619; doi:10.3390/jcm13040948)
Supplement: Supplementary file 1 [file jcm-13-00948-s001.zip]

Archive with 1 entries (1 files):
- jcm-2770866-supplementary.R
