# Supplementary material for: A Novel Scoring System Predicting Red Blood Cell Transfusion Requirements in Patients Undergoing Invasive Spine Surgery
Source: J Clin Med. 2024 Feb 7;13(4):948. doi: 10.3390/jcm13040948 (PMC10888619; doi:10.3390/jcm13040948)
Supplement: Supplementary file 1 [file jcm-13-00948-s001.zip › jcm-2770866-supplementary.R]

##############################################################################################
# The provided R code illustrates the model selection algorithm outlined in 
# "A novel scoring system predicting red blood cell transfusion requirement in patients undergoing spine surgery". 
# Due to data protection regulations, the code provided in this supplement intentionally
# does not produce the exact results as reported in the paper. The original data used in the paper contains sensitive
# information and cannot be shared in its entirety. As a result, the provided data
# has been synthetically and randomly modified to a large degree to respect privacy and comply with data protection standards.
# The example dataset consists of 100 observations, which is fewer than the 252 observations in the data utilized in the paper.
# Thus, results generated by the provided code will differ from those reported in the paper.
# Please note that, for expediency, the number of replications for the inner and outer loop in this example is reduced to 10 
# (instead of the original 100 as stated in the paper). Of course, this number can be increased by the user of this example code. 
# In the original analysis, the code had been parallelized on a high-performance computer.
###############################################################################################

# empty workspace
rm(list = ls())


# load required packages
library(tidyverse)
library(labelled)
library(caret)
library(pROC)
library(janitor)
library(magrittr)
library(gtsummary)


# load data 
data <- read_csv2("example_data.csv") 


# 18 covariates in total
covariates <- colnames(data)[-c(1,2)]

# restriction: a maximum number of 4 covariates in the model
max_cov <- 4

##### Performance of model selection algorithm ####
# outer loop 
AUC_validation <- best_model <- c()
for(rep_outer in 1:10) {
  print(rep_outer)
  # set seed to reproduce results
  set.seed(1234*rep_outer)
  
  # sample derivation data (stratified by the outcome)
  data_derivation <- data %>% 
    group_by(transfusion) %>%
    sample_frac(0.8)
  
  data_validation <- setdiff(data, data_derivation)
  
  
  # if not all categories of categorical variables are in derivation and validation data, 
  # repeat sampling procedure
  while(length(unique(data_derivation$surgery_type)) != length(unique(data_validation$surgery_type)) | 
        length(unique(data_derivation$prior_surgeries)) != length(unique(data_validation$prior_surgeries)) | 
        length(unique(data_derivation$stages)) != length(unique(data_validation$stages)) | 
        length(unique(data_derivation$asa)) != length(unique(data_validation$asa))) {
    data_derivation <- data %>% 
      group_by(transfusion) %>%
      sample_frac(0.8)
    
    data_validation <- setdiff(data, data_derivation)
  }
  
  # create all possible covariate combinations and set up model formulae
  combinations  <- sapply(1:max_cov, FUN = combn, x = covariates)
  
  models        <- list()
  models[[1]]   <- "transfusion ~ 1"
  z <- 2
  for(i in 1:length(combinations)) {
    for(j in 1:ncol(combinations[[i]])) {
      models[[z]] <- paste("transfusion ~", paste(combinations[[i]][,j], collapse = " + "))
      z           <- z + 1
    }
  }
  
  
  # function to perform the "inner loop"
  inner_loop <- function(rep, covariates, data, max_cov, models) {
    
    
    my_glm <<- function(model, d, d_test) {
      
      fit         <- glm(formula = model, data = d, family = binomial(link = "logit"))
      d_test$phat <- predict(fit, newdata = d_test)
      ROC         <- pROC::roc(transfusion ~ phat, data = d_test, print.auc = T, quiet = TRUE)
      AUC         <- as.numeric(ROC$auc)

      return(AUC)
    }
    
    
    
    set.seed(2345*rep)
    print(paste0("inner ", rep))
    data_training <- data %>%
      na.omit() %>% 
      group_by(transfusion) %>%
      sample_frac(size = 0.8) 
    
    data_test    <- setdiff(data %>% na.omit, data_training)
    # if not all categories of categorical variables are in derivation and validation data, 
    # repeat sampling procedure
    while(length(unique(data_training$surgery_type)) != length(unique(data_test$surgery_type)) | 
          length(unique(data_training$prior_surgeries)) != length(unique(data_test$prior_surgeries)) | 
          length(unique(data_training$stages)) != length(unique(data_test$stages)) | 
          length(unique(data_training$asa)) != length(unique(data_test$asa))) {
      data_training <- data %>%
        na.omit() %>% 
        group_by(transfusion) %>%
        sample_frac(size = 0.8) 
      
      data_test    <- setdiff(data %>% na.omit, data_training)
    }
    
    
    obj <- sapply(models, FUN = my_glm, d = data_training, d_test = data_test)
    
    
    return(obj)
    
  }
  
  
  # repeat inner loop 10(0) times and extract the AUC (this takes a while)
  # AUC_matrix saves AUC values of models in the rows and repetitions (10(0)) in the columns
  AUC_matrix <- sapply(1:10, FUN = inner_loop, covariates = covariates, data = data_derivation, max_cov = max_cov, models = models)
  mean_AUC   <- apply(AUC_matrix, MARGIN = 1, FUN = mean)
  
  # determine and save the best model (according to AUC)
  best_model[rep_outer] <- models[[which.max(mean_AUC)]]
  
  # determine and save AUC on validation data for each outer loop repetition
  AUC_validation[rep_outer]     <- my_glm(model = best_model, d = data_derivation, d_test = data_validation)

}

# determine min, mean and max AUC on validation cohorts
mean(AUC_validation)
min(AUC_validation)
max(AUC_validation)

# count rank 1 frequency and determine mean AUC value on validation cohorts
cbind.data.frame(model = best_model, AUC_validation = AUC_validation) %>%
  group_by(model) %>% 
  summarise(rank1_freq   = as.numeric(table(model)),
            mean_AUC_val = mean(AUC_validation)) %>%
  arrange(-rank1_freq)


###### Best model selection ##### 

# repeat inner loop 10(0) times on all data and extract the AUC (this takes a while)
# AUC_matrix saves AUC values of models in the rows and repetitions (10(0)) in the columns
AUC_matrix <- sapply(1:10, FUN = inner_loop, covariates = covariates, data = data, max_cov = max_cov, models = models)
mean_AUC   <- apply(AUC_matrix, MARGIN = 1, FUN = mean)

# select best model
best_model <- models[[which.max(mean_AUC)]]


# extract covariates and AUC from the best model
cov_best_model    <- labels(terms(as.formula(best_model)))
AUC_best_model    <- AUC_matrix[which.max(mean_AUC), ]

# determine performance of the best model on all data
mean(AUC_best_model)
min(AUC_best_model)
max(AUC_best_model)


####### Finally fit the selected model #########

# full model on all data
fit       <- glm(best_model, family = binomial(link = "logit"), data = data)

# print model fit of best model
tbl_regression(fit, exponentiate = TRUE, pvalue_fun = ~ style_pvalue(.x, digits = 2)) %>%
  add_global_p() %>%
  bold_p(t = 0.10) %>%
  bold_labels() %>%
  italicize_levels()


# the model in fit is then used to create a scoring system as described in 
# Sullivan LM, Massaro JM, D’Agostino RB.
# "Presentation of multivariate data for clinical use: The Framingham Study risk score functions". 
# Stat Med. 2004 May 30;23(10):1631–60. 
